# Supplementary material for: Exploratory study on autoantibodies to arginine-rich human peptides mimicking Epstein-Barr virus in women with post-COVID and myalgic encephalomyelitis/chronic fatigue syndrome
Source: Front Immunol. 2025 Sep 19;16:1650948. doi: 10.3389/fimmu.2025.1650948 (PMC12491002; doi:10.3389/fimmu.2025.1650948)
Supplement: Supplementary file 1 [file DataSheet1.xlsx]

## Sheet: merged for pat Char
											BELL	PEM	SF-36					COMPASS-31
sample_ID	diagnosis	gender	date of sample collection	year of birth	age	BMI	disease onset date	disease duration (year)	SARS-Cov-2 infection (yes or date/no)	months after (last) COVID	Bell Score	PEM score	Physical functioning	severity of muscle pain (Sy_6)	severity of headache (Sy_7)	fatigue score	cognitive score	com_total
sample_001	PCS	f	2020-09-25	1980	40	32.1799	2020-03-11	0.5	2020-03-11	6.51316	50	21	35	2	6	6.75	6.33333	39.2738
sample_002	PCS	f	2020-10-16	1970	50	23.81	2020-05-15	0.416667	2020-05-15	5.06579	80	23	50	7	7	5	7	2.47619
sample_003	pcCFS	f	2020-10-23	1979	41	27.78	2020-03-09	0.583333	2020-03-09	7.5	20	44	20	10	9	10	6.66667	62.2381
sample_004	piCFS	f	2021-03-03	1979	42	20.9	2018-01-01	3.16667	NI	na	50	25	70	8	NI	6.25	8	34.4881
sample_005	piCFS	f	2021-03-04	1978	42	26.3	2006	15	NI	na	20	38	0	5	7	10	8.33333	54.3056
sample_006	piCFS	f	2021-04-14	1989	32	22.1	2015	6	NI	na	60	22	nd	4	5	6.75	4.33333	29.6667
sample_007	piCFS	f	2021-04-21	1962	59	19.03	2019-02-01	2.16667	NI	na	40	44	25	7	7	8	7.33333	56.0357
sample_008	piCFS	f	2021-06-16	1983	38	19.67	2015	6	NI	na	30	32	60	5	6	8.25	4.66667	29.4841
sample_009	piCFS	f	2021-07-14	1982	39	17.96	1997	24	NI	na	40	30	45	5	5	9	6.33333	61.131
sample_010	piCFS	f	2021-07-14	1978	42	20.96	2011	10	NI	na	50	18	60	1	3	8.5	6.66667	47.3968
sample_011	piCFS	f	2021-08-04	1981	39	25.25	2019-06-01	2.16667	NI	na	30	36	35	9	10	8.75	6.33333	61.119
sample_012	pcCFS	f	2021-08-04	1978	43	21.87	2020-11-01	0.75	2020-11-01	9.07895	50	34	65	8	2	8	8	29.9444
sample_013	piCFS	f	2021-09-13	1979	42	17.4	2018	3	NI	na	40	35	35	6	4	8.5	6.66667	39.9246
sample_014	piCFS	f	2021-09-22	1976	45	19.88	2017	4	NI	na	30	32	30	5	6	8.25	8	42.9286
sample_015	piCFS	f	2021-10-13	1978	43	24.34	2016	5	NI	na	40	35	55	8	10	NI	7.33333	38.6151
sample_016	piCFS	f	2021-10-27	1983	38	NI	2010	11	NI	na	40	37	30	9	5	8.5	8	66.3651
sample_017	piCFS	f	2021-11-01	1988	33	18.59	2021-03-01	0.666667	NI	na	40	34	50	2	1	7.5	1.66667	21.7262
sample_018	piCFS	f	2021-11-01	1986	35	23.36	2021-05-01	0.5	NI	na	40	nd	40	6	6	7.75	5.33333	NI
sample_019	piCFS	f	2021-11-12	1976	45	25.64	2018	3	NI	na	40	nd	35	6	6	8	8	45.8373
sample_020	piCFS	f	2022-01-03	1977	44	19.49	2021-04-01	0.75	NI	na	20	nd	50	8	9	9.75	9	31.4524
sample_021	piCFS	f	2022-02-09	1987	34	21.37	2020-04-01	1.83333	NI	na	20	nd	10	8	7	NI	9	43.8492
sample_022	piCFS	f	2022-02-09	1979	43	19.49	2019	3	NI	na	50	42	50	8	9	9.75	9	31.4524
sample_023	piCFS	f	2022-03-02	1984	37	18.37	2018	4	NI	na	40	40	5	8	4	9.75	9	68.7698
sample_024	piCFS	f	2022-05-18	1982	39	21.88	2016	6	NI	na	30	nd	35	6	8	8.25	7.33333	69.5913
sample_025	pcCFS	f	2022-06-10	1970	51	26.3	2021-11-26	0.5	2021-11-26	6.44737	50	32	55	5	8	8.25	6	32.6548
sample_026	PCS	f	2022-06-14	1981	40	23.14	2020-03-14	2.25	2020-03-14	27.0395	40	32	65	7	9	9	8.33333	40.3175
sample_027	pcCFS	f	2022-06-16	1988	34	24.03	2020-10-29	1.58333	2020-10-29	19.5724	20	46	15	3	3	10	9.33333	60.9881
sample_028	pcCFS	f	2022-06-20	1972	49	24.17	2020-12-09	1.5	2020-12-09	18.3553	20	46	10	10	10	10	9.33333	64.123
sample_029	PCS	f	2022-06-24	1991	31	21.48	2022-01-12	0.416667	2022-01-12	5.36184	50	41	25	10	1	9.75	8.66667	47.9405
sample_030	PCS	f	2022-06-24	1984	38	20.7	2021-11-10	0.583333	2021-11-10	7.43421	50	28	75	5	3	7.25	7	41.1429
sample_031	PCS	f	2022-06-28	1967	54	22.28	2021-11-05	0.583333	2021-11-05	7.73026	50	28	60	5	1	8.25	6	40.9325
sample_032	piCFS	f	2022-06-29	1995	27	20.42	2021-10-01	0.666667	NI	na	30	33	35	4	4	9.75	7.66667	44.8056
sample_033	pcCFS	f	2022-07-04	1967	55	27.58	2021-11-14	0.583333	2021-11-14	7.63158	30	46	20	5	5	8.5	7	48.1548
sample_034	PCS	f	2022-07-05	1989	32	21.3	2021-12-29	0.5	2021-12-29	6.18421	40	nd	40	7	8	7.25	5.66667	56.3294
sample_035	PCS	f	2022-07-08	1994	27	20.76	2022-01-18	0.416667	2022-01-18	5.625	60	32	90	5	6	7.5	7.33333	48.5516
sample_036	pcCFS	f	2022-07-18	1996	26	24.22	2021-12-08	0.583333	2021-12-08	7.30263	30	32	45	4	7	7.75	8.33333	32.2659
sample_037	PCS	f	2022-07-18	1984	38	33.98	2021-01-11	1.5	2021-01-11	18.1908	30	34	60	1	8	9.5	9	13.1667
sample_038	pcCFS	f	2022-07-21	1983	38	30.42	2022-03-07	0.333333	2022-03-07	4.47368	30	36	45	6	8	NI	2	32.4048
sample_039	pcCFS	f	2022-08-01	1978	44	40.77	2021-11-09	0.666667	2021-11-09	8.71711	30	41	10	8	6	8.5	7	12.0635
sample_040	pcCFS	f	2022-08-05	1988	34	22.21	2021-07-28	1	2021-07-28	12.2697	30	25	50	8	2	7.25	3.33333	29.0873
sample_041	PCS	f	2022-08-12	1983	39	25.16	2022-01-19	0.5	2022-01-19	6.74342	60	nd	70	3	8	5.75	4.33333	31.5952
sample_042	piCFS	f	2022-08-17	1974	48	17.01	2021-11-01	0.75	NI	na	20	46	NI	10	8	9.25	8	40.369
sample_043	PCS	f	2022-08-19	1991	31	25.28	2022-02-15	0.5	2022-02-15	6.08553	40	32	35	5	6	7.25	4.66667	48
sample_044	pcCFS	f	2022-08-22	1975	47	20.76	2020-11-13	1.75	2020-11-13	21.2829	50	39	NI	5	8	8.75	8	33.9087
sample_045	PCS	f	2022-08-22	1973	49	22.13	2021-09-26	0.833333	2021-09-26	10.8553	30	35	10	8	5	NI	8	NI
sample_046	pcCFS	f	2022-08-23	1986	36	22.05	2021-11-10	0.75	2021-11-10	9.40789	40	36	35	8	6	8.75	6	46.9206
sample_047	piCFS	f	2022-08-24	1970	52	19.72	2021-04-01	1.33333	no	na	30	42	NI	9	9	8.5	6.33333	68.0794
sample_048	pcCFS	f	2022-08-30	1990	32	19.49	2022-01-10	0.583333	2022-01-10	7.63158	30	44	60	6	4	8	7	40.5952
sample_049	piCFS	f	2022-09-07	1999	22	17.86	2020	2	NI	na	30	33	NI	5	5	7.75	2.66667	41.2421
sample_050	pcCFS	f	2022-10-04	1983	39	18.78	2022-04-12	0.416667	2022-04-12	5.75658	30	42	35	5	1	9	9	65.6786
sample_051	piCFS	f	2022-10-05	2002	20	22.86	2021-05-01	1.41667	no	na	50	30	NI	NI	6	6.25	3.33333	33.5238
sample_052	PCS	f	2022-10-11	1979	42	21.72	2022-03-21	0.5	2022-03-21	6.71053	40	nd	90	5	NI	6.25	NI	36.25
sample_053	PCS	f	2022-10-18	1975	47	30.82	2022-03-10	0.583333	2022-03-10	7.30263	40	31	20	10	8	6.75	6.66667	41.8056
sample_054	piCFS	f	2022-10-19	1992	30	19.15	2020-03-01	2.58333	NI	na	20	37	NI	7	2	9	6	50.4167
sample_055	PCS	f	2022-10-31	1973	49	30.11	2022-03-20	0.583333	2022-03-20	7.40132	30	nd	40	8	5	8	7	18.9881
sample_056	pcCFS	f	2022-11-04	1987	35	39.39	2022-03-16	0.583333	2022-03-16	7.66447	20	41	20	9	9	9	7	33.4048
sample_057	pcCFS	f	2022-11-09	1964	58	31.6	2022-03-01	0.666667	2022-03-01	8.32237	30	44	25	8	8	9.75	9	37.8413
sample_058	PCS	f	2022-11-11	1970	52	31.46	2020-10-30	2	2020-10-30	24.4079	70	26	40	7	1	5.5	5	2.00397
sample_059	pcCFS	f	2022-11-17	1983	39	20.42	2022-01-24	0.75	2022-01-24	9.76974	50	34	45	8	8	7.75	7.33333	14.4881
sample_060	piCFS	f	2022-11-30	1977	45	20.32	2018	4	NI	na	20	41	10	8	7	8.25	7	56.6905
sample_061	pcCFS	f	2022-12-05	1989	33	26.73	2022-01-27	0.833333	2022-01-27	10.2632	30	nd	30	8	10	9	8	57.7619
sample_062	pcCFS	f	2022-12-08	1976	46	20.94	2021-11-15	1.06011	2021-11-15	12.7213	40	nd	55	3	3	6	4.33333	35.5873
sample_063	pcCFS	f	2022-12-09	1969	53	21.41	2020-12-26	1.91667	2020-12-26	23.4539	50	31	50	8	8	7.5	6.33333	38.8611
sample_064	pcCFS	f	2022-12-09	1979	43	23.42	2020-12-29	1.91667	2020-12-29	23.3553	40	34	65	6	6	8	7	33.4643
sample_065	pcCFS	f	2022-12-16	1971	51	21.8	2020-12-27	1.91667	2020-12-27	23.6513	30	41	10	4	7	10	8.66667	54.0873
sample_066	piCFS	f	2022-12-21	1990	32	28.69	2007-10-01	15.1667	no	na	20	39	25	4	3	8	5.33333	46.3929
sample_067	piCFS	f	2023-01-04	1977	45	31.23	2007	16	NI	na	30	37	25	9	6	9.75	9	56.254
sample_068	piCFS	f	2023-01-11	1974	49	25.1	2022-02-01	0.916667	NI	na	20	34	10	6	6	9	4.66667	26.1111
sample_069	piCFS	f	2023-01-18	1987	35	21.3	2020-08-01	2.41667	NI	na	60	32	40	8	7	7.5	2.33333	21.5119
sample_070	piCFS	f	2023-02-02	1997	25	20.96	2015	8	2021-10-01	16.0855	30	41	40	7	5	9.25	8.33333	59.7183
sample_091	HC	f	2021-06-21	1987	34	20.17	na	na	no	na	na	na	na	na	na	na	na	na
sample_092	HC	f	2022-11-25	1992	30	NI	na	na	2022-01-01	10.7541	na	na	na	na	na	na	na	na
sample_093	HC	f	2022-12-20	1982	40	NI	na	na	2022-06-01	6.64474	na	na	na	na	na	na	na	na
sample_094	HC	f	2023-01-06	2000	23	NI	na	na	no	na	na	na	na	na	na	na	na	na
sample_095	HC	f	2023-01-06	2001	22	NI	na	na	2022-06-01	7.20395	na	na	na	na	na	na	na	na
sample_096	HC	f	2023-02-08	1998	25	NI	na	na	2022-03-01	11.3158	na	na	na	na	na	na	na	na
sample_097	HC	f	2023-03-06	1972	51	NI	na	na	2022-07-01	8.15789	na	na	na	na	na	na	na	na
sample_098	HC	f	2023-03-07	1985	38	NI	na	na	2022-10-01	5.16447	na	na	na	na	na	na	na	na
sample_099	HC	f	2023-03-09	1977	46	NI	na	na	2022-07-01	8.25658	na	na	na	na	na	na	na	na
sample_100	HC	f	2023-03-13	1988	35	NI	na	na	2022-01-01	14.2951	na	na	na	na	na	na	na	na
sample_101	HC	f	2023-03-13	1971	52	NI	na	na	no	na	na	na	na	na	na	na	na	na
sample_102	HC	f	2023-03-14	1968	55	NI	na	na	no	na	na	na	na	na	na	na	na	na
sample_103	HC	f	2023-03-16	1980	43	NI	na	na	no	na	na	na	na	na	na	na	na	na
sample_104	HC	f	2023-03-17	1983	40	NI	na	na	2020-11-01	28.4868	na	na	na	na	na	na	na	na
sample_105	HC	f	2023-03-17	1974	49	NI	na	na	2022-07-01	8.51974	na	na	na	na	na	na	na	na
sample_106	HC	f	2023-03-21	1991	32	NI	na	na	2022-07-01	8.65132	na	na	na	na	na	na	na	na
sample_107	HC	f	2023-03-23	1970	53	NI	na	na	2022-04-01	11.7105	na	na	na	na	na	na	na	na
sample_108	HC	f	2023-03-23	1988	35	NI	na	na	2022-01-01	14.6711	na	na	na	na	na	na	na	na
sample_109	HC	f	2023-03-23	1989	34	NI	na	na	2022-04-01	11.7105	na	na	na	na	na	na	na	na
sample_110	HC	f	2023-03-24	1987	35	NI	na	na	2022-06-01	9.73684	na	na	na	na	na	na	na	na
sample_111	HC	f	2023-05-23	1998	24	23.88	na	na	2022-06-01	11.6721	100	10	100	na	na	na	na	na
sample_112	HC	f	2023-05-26	1982	40	21.36	na	na	2022-09-01	8.78289	na	na	na	na	na	na	na	na
sample_113	HC	f	2023-06-05	1978	45	23.07	na	na	2022-07-01	11.1513	100	3	100	na	na	na	na	na
sample_114	HC	f	2023-07-05	1974	51	26.3	na	na	2022-02-01	17.0724	80	19	95	na	na	na	na	na
sample_115	HC	f	2023-07-05	1999	24	22.31	na	na	2022-05-01	14.1447	100	14	85	na	na	na	na	na
sample_071	PCS	f	2020-09-25	1989	31	19.3625	2020-03-15	0.5	2020-03-15	6.38158	80	21	75	3	6	4.75	2.33333	19.6786
sample_072	piCFS	f	2021-05-05	1980	41	38.41	2020	1	NI	na	40	39	20	8	3	8.25	7.33333	37.5079
sample_073	piCFS	f	2021-05-19	1980	41	22.15	2016	5	NI	na	40	39	35	9	8	8.25	7.33333	30
sample_074	pcCFS	f	2021-05-21	1974	46	19.13	2020-06-22	0.833333	2020-06-22	10.9539	30	34	40	1	6	10	7.66667	40.8016
sample_075	piCFS	f	2021-07-14	1983	38	26.13	2011	10	NI	na	30	33	40	7	2	7.5	5.33333	38.2778
sample_076	pcCFS	f	2021-11-05	1976	45	33.9	2020-10-28	1	2020-10-28	12.2697	20	46	0	10	9	9.5	8	43.2619
sample_077	piCFS	f	2021-12-06	1988	33	20.83	2018-09-22	3.16667	NI	na	30	nd	45	2	4	7.25	3.33333	47.8095
sample_078	PCS	f	2022-06-13	2003	18	20.31	2021-02-08	1.33333	2021-02-08	16.1184	60	15	70	6	7	7.25	7	34.0357
sample_079	pcCFS	f	2022-07-11	1988	34	22.86	2021-11-11	0.666667	2021-11-11	7.96053	20	40	10	1	3	8.25	7	NI
sample_080	PCS	f	2022-08-15	1993	29	19.97	2021-08-31	0.916667	2021-08-31	11.4803	50	31	65	6	8	8.5	9	49.8571
sample_081	pcCFS	f	2022-11-11	1983	39	28.69	2020-11-12	1.91667	2020-11-12	23.9803	40	33	30	7	9	7.75	6.33333	40.7103
sample_082	HC	f	2022-05-24	1992	30	NI	na	na	NI	na	na	na	na	na	na	na	na	na
sample_083	HC	f	2022-12-20	1984	38	NI	na	na	no	na	na	na	na	na	na	na	na	na
sample_084	HC	f	2023-01-04	1994	29	NI	na	na	2022-04-01	9.14474	na	na	na	na	na	na	na	na
sample_085	HC	f	2023-01-06	2001	22	NI	na	na	Mar-2020 / Feb-2022	11	na	na	na	na	na	na	na	na
sample_086	HC	f	2023-01-06	1997	26	NI	na	na	2022-03-01	10.2303	na	na	na	na	na	na	na	na
sample_087	HC	f	2023-01-13	1967	56	NI	na	na	no	na	na	na	na	na	na	na	na	na
sample_088	HC	f	2023-01-17	1976	47	NI	na	na	2022-03-01	10.5921	na	na	na	na	na	na	na	na
sample_089	HC	f	2023-01-19	1985	38	NI	na	na	2022-07-01	6.64474	na	na	na	na	na	na	na	na
sample_090	HC	f	2023-01-24	1987	36	20.17	na	na	2022-04-01	9.80263	na	na	na	na	na	na	na	na

## Sheet: peptide-IgG
sample_ID	sample collection date	f/m	year of birth	age	bmi	diagnosis	disease onset date	disease duration in years	SARS-Cov-2 infection (yes or date/no)	months after (last) COVID	Bell Score	severity of muscle pain (Sy_6)	severity of headache (Sy_7)	fatigue score	cognitive score	com_total	SF-36_PF	PEM score	EBNA1_scr	Median PE TSPYL2_185_1992	Median PE SRRM3_383_397	Median PE EBNA6_0740	Median PE EBNA6_0066	Median PE SLC24A3_8_22	Median PE EBNA4_0529	Median PE ADA1D_422_436	Median PE EBNA6_0070	Median PE TSPYL5_133_147	Median PE ADA2C_289_303	Median PE PLD6 (altes Peptid)	Median PE ADA1B_369_383
sample_001	2020-09-25	f	1980	40	32.1799	PCS	2020-03-11	0.5	2020-03-11	6.51316	50	2	6	6.75	6.33333	39.2738	35	21	0	1476	1769	2294670	3064	3247	498	50370	3936	344	859	8216	3695
sample_002	2020-10-16	f	1970	50	23.81	PCS	2020-05-15	0.416667	2020-05-15	5.06579	80	7	7	5	7	2.47619	50	23	0	448	384	131	3733	484	1148	832	1058	49	1926	1907	864
sample_003	2020-10-23	f	1979	41	27.78	pcCFS	2020-03-09	0.583333	2020-03-09	7.5	20	10	9	10	6.66667	62.2381	20	44	0	643	484	1913857	2653	639	0	2588	1067	55	1412	1604	1523
sample_004	2021-03-03	f	1979	42	20.9	piCFS	2018-01-01	3.16667	NI	na	50	8	nd	6.25	8	34.4881	70	25	0	748	1184.5	3229417	10634	979.5	49.5	1353.5	1146.5	495	1439	12102	1354
sample_006	2021-04-14	f	1989	32	22.1	piCFS	2015	6	NI	na	60	4	5	6.75	4.33333	29.6667	nd	22	0	235	1468	2059241	9857	5941	587.5	1718	1524	51803	945	400649	3323
sample_007	2021-04-21	f	1962	59	19.03	piCFS	2019-02-01	2.16667	NI	na	40	7	7	8	7.33333	56.0357	25	44	0	487	455	3059317	2254	694	409	3054	740	414	2630	2156	3465
sample_008	2021-06-16	f	1983	38	19.67	piCFS	2015	6	NI	na	30	5	6	8.25	4.66667	29.4841	60	32	0	1387	1070	1079213	4900	1378	803	1890	5167	210489	2761	1239	2628
sample_009	2021-07-14	f	1982	39	17.96	piCFS	1997	24	NI	na	40	5	5	9	6.33333	61.131	45	30	0	1227	1397	2624086	15620	1785	1977	11088	10247	210	6020	2039	2098
sample_010	2021-07-14	f	1978	43	20.96	piCFS	2011	10	NI	na	50	1	3	8.5	6.66667	47.3968	60	18	0	156	590	124262	11091	1096	164	4870	2314	684	3040	1655	1467
sample_011	2021-08-04	f	1981	40	25.25	piCFS	2019-06-01	2.16667	NI	na	30	9	10	8.75	6.33333	61.119	35	36	0	919	819.667	300.333	5323	594.667	689.333	23817.3	1536.67	1325.33	1885	4238.33	1130.33
sample_012	2021-08-04	f	1978	43	21.87	pcCFS	2020-11-01	0.75	2020-11-01	9.07895	50	8	2	8	8	29.9444	65	34	0	2576	3433	4154258	7107	3358	627	1988	3889	167909	2387	1570	4437
sample_013	2021-09-13	f	1979	42	17.4	piCFS	2018	3	NI	na	40	6	4	8.5	6.66667	39.9246	35	35	0	1015.33	979	744821	3337	822.667	305	1907.67	1458.67	63.3333	1679.67	5064.67	1734
sample_014	2021-09-22	f	1976	45	19.88	piCFS	2017	4	NI	na	30	5	6	8.25	8	42.9286	30	32	0	523	611	1249404	1986	528	249	1088	1055	519	940	1060904	901
sample_015	2021-10-13	f	1978	43	24.34	piCFS	2016	5	NI	na	40	8	10	nd	7.33333	38.6151	55	35	0	0	0	1166996	3909	0	1461	2288.5	297	4559.5	746	39467.5	0
sample_016	2021-10-27	f	1983	38	NI	piCFS	2010	11	NI	na	40	9	5	8.5	8	66.3651	30	37	0	2278	1464	2193926	3589	4002	10325	4763	953	689	1827	3062	3011
sample_017	2021-11-01	f	1988	33	18.59	piCFS	2021-03-01	0.666667	NI	na	40	2	1	7.5	1.66667	21.7262	50	34	0	11347	9225	3398254	54842	17714	0	95733	28566	10213	61950	21392	19666
sample_018	2021-11-01	f	1986	35	23.36	piCFS	2021-05-01	0.5	NI	na	40	6	6	7.75	5.33333	nd	40	nd	0	2472	6494	33605	12515	12532	618	28083	7017	277	3446	200244	7366
sample_019	2021-11-12	f	1976	45	25.64	piCFS	2018	3	NI	na	40	6	6	8	8	45.8373	35	nd	0	1240	1189	0	4721	1398	403	2801	35880	1869	26498	1823	1663
sample_020	2022-01-03	f	1977	45	19.49	piCFS	2021-04-01	0.75	NI	na	20	8	9	9.75	9	31.4524	50	nd	0	482	596	0	2381	540.5	0	449	834	2367	1088.5	2199	751
sample_021	2022-02-09	f	1987	35	21.37	piCFS	2020-04-01	1.83333	NI	na	20	8	7	nd	9	43.8492	10	nd	0	4222.5	28255	392714	161584	26717	627.5	58835	534366	1727	493866	8446	10352
sample_023	2022-03-02	f	1984	38	18.37	piCFS	2018	4	NI	na	40	8	4	9.75	9	68.7698	5	40	0	4134	3069	1024145	5562	2332	1097	2071	2715	87	2687	2225	6752
sample_024	2022-05-18	f	1982	40	21.88	piCFS	2016	6	NI	na	30	6	8	8.25	7.33333	69.5913	35	nd	0	131	228	2169345	1733	300	104	1165	657	24011	1230	2874	1020
sample_025	2022-06-10	f	1970	51	26.3	pcCFS	2021-11-26	0.5	2021-11-26	6.44737	50	5	8	8.25	6	32.6548	55	32	0	764	479	9474	4498	212	412	7007	220	301774	10631	1472	1091
sample_026	2022-06-14	f	1981	40	23.14	PCS	2020-03-14	2.25	2020-03-14	27.0395	40	7	9	9	8.33333	40.3175	65	32	0	1334	1235	46338	5176	1377	290	2782	2140	2170	1515	1362	1395
sample_027	2022-06-16	f	1988	34	24.03	pcCFS	2020-10-29	1.58333	2020-10-29	19.5724	20	3	3	10	9.33333	60.9881	15	46	0	0	0	0	1911	0	1136.5	3494	54081.5	558.5	545	3550	0
sample_028	2022-06-20	f	1972	49	24.17	pcCFS	2020-12-09	1.5	2020-12-09	18.3553	20	10	10	10	9.33333	64.123	10	46	0	835	753	1059684	1969	262	262	14151	1093	18	1056	10156	918
sample_029	2022-06-24	f	1991	31	21.48	PCS	2022-01-12	0.416667	2022-01-12	5.36184	50	10	1	9.75	8.66667	47.9405	25	41	0	1697	1234	24181	2891	1045	321	18361	1626	820	1490	2094	1322
sample_030	2022-06-24	f	1984	38	20.7	PCS	2021-11-10	0.583333	2021-11-10	7.43421	50	5	3	7.25	7	41.1429	75	28	0	1421	1253	416612	2583	4248	6342	2618	2087	1123	1478	1099	2487
sample_031	2022-06-28	f	1967	54	22.28	PCS	2021-11-05	0.583333	2021-11-05	7.73026	50	5	1	8.25	6	40.9325	60	28	0	1768.33	2078.17	1.85779e+06	3941.83	2259.17	644.667	42330.7	2436.67	2948.67	3546.67	713626	2855.33
sample_032	2022-06-29	f	1995	27	20.42	piCFS	2021-10-01	0.666667	NI	na	30	4	4	9.75	7.66667	44.8056	35	33	0	3966	1699	1243871	4667	1379	1850	4039	1304	2687	2416	7320	3617
sample_033	2022-07-04	f	1967	55	27.58	pcCFS	2021-11-14	0.583333	2021-11-14	7.63158	30	5	5	8.5	7	48.1548	20	46	0	987	1079	4698952	3901	1141	400	22711	1697	0	1234	5341	2224
sample_034	2022-07-05	f	1989	32	21.3	PCS	2021-12-29	0.5	2021-12-29	6.18421	40	7	8	7.25	5.66667	56.3294	40	nd	0	385.5	871.5	0	3932	481.5	1201.5	23246	1192.5	208	994.5	5634.5	1209.5
sample_035	2022-07-08	f	1994	27	20.76	PCS	2022-01-18	0.416667	2022-01-18	5.625	60	5	6	7.5	7.33333	48.5516	90	32	0	4718	3811	1968674	7602	4436	1854	2598	5631	524	4718	5032	4687
sample_036	2022-07-18	f	1996	26	24.22	pcCFS	2021-12-08	0.583333	2021-12-08	7.30263	30	4	7	7.75	8.33333	32.2659	45	32	0	0	0	2942965	3664	0	1733	1981	44242	25350	2167	1082	61
sample_037	2022-07-18	f	1984	37	33.98	PCS	2021-01-11	1.5	2021-01-11	18.1908	30	1	8	9.5	9	13.1667	60	34	0	139	412.7	1019759	2351.7	151.3	957	8643	573.3	1579	1688.3	21321.3	668.3
sample_038	2022-07-21	f	1983	38	30.42	pcCFS	2022-03-07	0.333333	2022-03-07	4.47368	30	6	8	nd	2	32.4048	45	36	0	3067	2019	2174390	5522	1474	181	1445	3056	624	2525	2422	1806
sample_039	2022-08-01	f	1978	44	40.77	pcCFS	2021-11-09	0.666667	2021-11-09	8.71711	30	8	6	8.5	7	12.0635	10	41	0	31	31	2668798	3623	31	2566	2721	278	71659	1203	926	771
sample_040	2022-08-05	f	1988	34	22.21	pcCFS	2021-07-28	1	2021-07-28	12.2697	30	8	2	7.25	3.33333	29.0873	50	25	0	156	0	2273692	3698	175	818	2474	667	115	4585	1900	671
sample_041	2022-08-12	f	1983	39	25.16	PCS	2022-01-19	0.5	2022-01-19	6.74342	60	3	8	5.75	4.33333	31.5952	70	nd	0	1313	976	2564566	2115	1143	72	1825	1166	126	1054	1143	1861
sample_042	2022-08-17	f	1974	48	17.01	piCFS	2021-11-01	0.75	yes	na	20	10	8	9.25	8	40.369	NI	46	0	681	993	1159207	4369	791	2319	1740	1170	967	1362	1433	1750
sample_043	2022-08-19	f	1991	31	25.28	PCS	2022-02-15	0.5	2022-02-15	6.08553	40	5	6	7.25	4.66667	48	35	32	0	3406	3600	808699	82498	4171	2018	2804	3943	192520	82432	10357	3064
sample_044	2022-08-22	f	1975	47	20.76	pcCFS	2020-11-13	1.75	2020-11-13	21.2829	50	5	8	8.75	8	33.9087	30	39	0	0	0	10938	2195	0	3251	1143	0	802	1854	648	0
sample_045	2022-08-22	f	1973	49	22.13	PCS	2021-09-26	0.833333	2021-09-26	10.8553	30	8	5	nd	8	NI	10	35	0	1240	1120	437234	3499	816	748	1268	1539	703	4579	2838	3219
sample_046	2022-08-23	f	1986	36	22.05	pcCFS	2021-11-10	0.75	2021-11-10	9.40789	40	8	6	8.75	6	46.9206	35	36	0	987.7	1556.7	3039591	9322	6245.3	560.3	12759.3	5279.3	3032.7	1793.3	4897.7	1781.7
sample_047	2022-08-24	f	1970	52	19.72	piCFS	2021-04-01	1.33333	NI	na	30	9	9	8.5	6.33333	68.0794	NI	42	0	195	204	377	2346	341	0	3812	519	140	657	717	469
sample_048	2022-08-30	f	1990	32	19.49	pcCFS	2022-01-10	0.583333	2022-01-10	7.63158	30	6	4	8	7	40.5952	60	44	0	717	727	944876	3075	670	359	1115	874	72	1013	869	1705
sample_049	2022-09-07	f	1999	23	17.86	piCFS	2020	2	NI	na	30	5	5	7.75	2.66667	41.2421	NI	33	0	266	266	12494	3460	396	32	5679	758	0	1625	1380	464
sample_050	2022-10-04	f	1983	39	18.78	pcCFS	2022-04-12	0.416667	2022-04-12	5.75658	30	5	1	9	9	65.6786	35	42	0	556.5	373	8573.5	2692	611	132	1272.5	703.5	96841.5	879	882.5	861.5
sample_051	2022-10-05	f	2002	20	23.44	piCFS	2021-05-01	1.41667	NI	na	50	nd	6	6.25	3.33333	33.5238	50	30	0	791	879	1719326	3829	805	136	1222	1373	90	2188	1301	871
sample_052	2022-10-11	f	1979	42	21.72	PCS	2022-03-21	0.5	2022-03-21	6.71053	40	5	nd	6.25	nd	36.25	90	nd	0	475	684	1244756	3752	1328	579	1703	1509	99	825	1632	1152
sample_053	2022-10-18	f	1975	47	30.82	PCS	2022-03-10	0.583333	2022-03-10	7.30263	40	10	8	6.75	6.66667	41.8056	20	31	0	2713	2705	82817	9822	2929	72	1182	9009	6750	5677	2364	6007
sample_055	2022-10-31	f	1973	49	30.11	PCS	2022-03-20	0.583333	2022-03-20	7.40132	30	8	5	8	7	18.9881	40	nd	0	327	418	629899	2118	331	6146	3283	1064	167253	4535	1642	1752
sample_056	2022-11-04	f	1987	35	39.39	pcCFS	2022-03-16	0.583333	2022-03-16	7.66447	20	9	9	9	7	33.4048	20	41	0	3438	2444	1909335	2236	10043	300	1505	1093	90	3192	1315	1679
sample_057	2022-11-09	f	1964	58	31.6	pcCFS	2022-03-01	0.666667	2022-03-01	8.32237	30	8	8	9.75	9	37.8413	25	44	0	271.7	338.3	1.10544e+06	2755.3	329	302.3	2818.3	1155	1426.7	775.7	122182	766
sample_058	2022-11-11	f	1970	51	31.46	PCS	2020-10-30	2	2020-10-30	24.4079	70	7	1	5.5	5	2.00397	40	26	0	1272	1309	81	2981	597	157	734	1463	429	1435	1566	2027
sample_059	2022-11-17	f	1983	39	20.42	pcCFS	2022-01-24	0.75	2022-01-24	9.76974	50	8	8	7.75	7.33333	14.4881	45	34	0	602	622	1148331	3385	432	895	5087	768	3612	1273	1466	884
sample_060	2022-11-30	f	1977	45	20.32	piCFS	2018	4	NI	na	20	8	7	8.25	7	56.6905	10	41	0	564	920	3344385	3292	711	519	1300	827	36	1313	1529	985
sample_061	2022-12-05	f	1989	33	26.73	pcCFS	2022-01-27	0.833333	2022-01-27	10.2632	30	8	10	9	8	57.7619	30	nd	0	1683	1317	720517	2812	945	10402	284881	1140	63549	1392	1464	1573
sample_063	2022-12-09	f	1969	53	21.41	pcCFS	2020-12-26	1.91667	2020-12-26	23.4539	50	8	8	7.5	6.33333	38.8611	50	31	0	500	367	18559	3496	1015	669	2493	775	17589	188170	1771	1411
sample_064	2022-12-09	f	1979	42	23.42	pcCFS	2020-12-29	1.91667	2020-12-29	23.3553	40	6	6	8	7	33.4643	65	34	0	882	1243	0	5727	2527	850	3666	3993	5659	970	1365	2583
sample_065	2022-12-16	f	1971	51	21.8	pcCFS	2020-12-27	1.91667	2020-12-27	23.6513	30	4	7	10	8.66667	54.0873	10	41	0	9957	8301	54077	5037	7100	195	2948	2889	364	1689	2270	9196
sample_066	2022-12-21	f	1990	32	28.69	piCFS	2007-10-01	15.1667	NI	na	20	4	3	8	5.33333	46.3929	25	39	0	833	536	1038590	1509	427	10459	368	119644	2536	316	1705	592
sample_068	2023-01-11	f	1974	48	25.1	piCFS	2022-02-01	0.916667	NI	na	20	6	6	9	4.66667	26.1111	10	34	0	127	88	624268	3234	301	814768	2193	573	1478	1783	7261	558
sample_069	2023-01-18	f	1987	35	21.3	piCFS	2020-08-01	2.41667	NI	na	60	8	7	7.5	2.33333	21.5119	40	32	0	449	222	4420	3475	79	851	12752	1028	46	7538	11193	1419
sample_070	2023-02-02	f	1997	25	20.96	piCFS	2015	8	NI	na	30	7	5	9.25	8.33333	59.7183	40	41	0	1669.3	926.7	183360	4821.7	781.3	1825.7	2457	803	230.3	1180.3	1819.7	2353.3
sample_071	2020-09-25	f	1989	31	19.3625	PCS	2020-03-15	0.5	2020-03-15	6.38158	80	3	6	4.75	2.33333	19.6786	75	21	0	761	825	1109738	2568	995	257	726	1440	1571	1037	908	1514
sample_072	2021-05-05	f	1980	41	38.41	piCFS	2020	1	NI	na	40	8	3	8.25	7.33333	37.5079	20	39	0	3650	3880	1772370	6652	4179	1663	5005	3670	272	4817	4803	5752
sample_073	2021-05-19	f	1980	41	22.15	piCFS	2016	5	NI	na	40	9	8	8.25	7.33333	30	35	39	0	562	5206	1573953	35371	5323	446	11906	41117	483	43570	2015	6446
sample_074	2021-05-21	f	1974	46	19.13	pcCFS	2020-06-22	0.833333	2020-06-22	10.9539	30	1	6	10	7.66667	40.8016	40	34	0	0	0	23027	12233	0	0	0	0	0	0	0	0
sample_075	2021-07-14	f	1983	38	26.13	piCFS	2011	10	NI	na	30	7	2	7.5	5.33333	38.2778	40	33	0	472	698.333	3.34632e+06	2223.33	284.667	1141	4396.33	17974	36	13442.3	3593.33	955.333
sample_076	2021-11-05	f	1976	45	33.9	pcCFS	2020-10-28	1	2020-10-28	12.2697	20	10	9	9.5	8	43.2619	0	46	0	1309	1089	3133862	4142	1633	680	7029	14784	936	5848	9545	3342
sample_077	2021-12-06	f	1988	33	20.83	piCFS	2018-09-22	3.16667	NI	na	30	2	4	7.25	3.33333	47.8095	45	nd	0	1241	3331	2889548	3571	1032	421	1335	222829	214618	203253	7035	1455
sample_078	2022-06-13	f	2003	18	20.31	PCS	2021-02-08	1.33333	2021-02-08	16.1184	60	6	7	7.25	7	34.0357	70	15	0	1209	1038	277195	2017	3935	294	7118	3060	45	1278	859	927
sample_079	2022-07-11	f	1988	34	22.86	pcCFS	2021-11-11	0.666667	2021-11-11	7.96053	20	1	3	8.25	7	NI	10	40	0	3532	3906	706644	9781	5225	1730	9813	5607	5258	9064	24408	3657
sample_080	2022-08-15	f	1993	29	19.97	PCS	2021-08-31	0.916667	2021-08-31	11.4803	50	6	8	8.5	9	49.8571	65	31	0	1369	1118	54427	4532	1778	1180	5980	1540	1335	2211	1975	3172
sample_081	2022-11-11	f	1983	39	28.69	pcCFS	2020-11-12	1.91667	2020-11-12	23.9803	40	7	9	7.75	6.33333	40.7103	30	33	0	675	775	144	2134	1042	4	808	73363	72	63944	1138	899
sample_082	2022-05-24	f	1992	30	NI	HC	-	na	NI	na	nd	nd	nd	nd	nd	nd	nd	nd	0	467	807	23	6658	423	980	1954	2108	168	2044	1810	830
sample_083	2022-12-20	f	1984	38	NI	HC	-	na	no	na	nd	nd	nd	nd	nd	nd	nd	nd	0	177	287	21661	1669	159	136	621	451	0	469	2006	364
sample_084	2023-01-04	f	1994	29	NI	HC	-	na	2022-04-01	9.14474	nd	nd	nd	nd	nd	nd	nd	nd	0	0	185	4741	16326.3	719.7	1214.7	4575.3	4053.7	0	411	32511.7	4133.7
sample_085	2023-01-06	f	2001	22	NI	HC	-	na	Mar-2020 / Feb-2022	11	nd	nd	nd	nd	nd	nd	nd	nd	0	1410	6141	275	12152	4203	808	11135	511770	648	67933	7407	3049
sample_086	2023-01-06	f	1997	26	NI	HC	-	na	2022-03-01	10.2303	nd	nd	nd	nd	nd	nd	nd	nd	0	101.667	294.667	89138.3	13771.7	2057	1098	20000	3898.67	0	2094	220252	1484.67
sample_087	2023-01-13	f	1967	56	NI	HC	-	na	no	na	nd	nd	nd	nd	nd	nd	nd	nd	0	0	93	3.1275e+06	85466	3075.5	9424.5	47458	15912.5	6428.5	9129.5	3702	13791.5
sample_088	2023-01-17	f	1976	47	NI	HC	-	na	2022-03-01	10.5921	nd	nd	nd	nd	nd	nd	nd	nd	0	0	0	0	1053	0	253.5	0	3364	0	2012.5	1840	0
sample_089	2023-01-19	f	1985	38	NI	HC	-	na	2022-07-01	6.64474	nd	nd	nd	nd	nd	nd	nd	nd	0	1476	1416	2414417	29664	3557	34844	65204	10723	0	749	70787	2965
sample_090	2023-01-24	f	1987	36	20.17	HC	-	na	2022-04-01	9.80263	80	nd	nd	nd	nd	nd	95	6	0	2429	2267	236032	3543.5	1835.5	629	1382.5	1662	258.5	970	3891.5	2572.5
sample_091	2021-06-21	f	1987	34	20.17	HC	-	na	no	na	nd	nd	nd	nd	nd	nd	nd	nd	0	210	214	262066	2392	250	800	1754	374	0	425	3825	844
sample_093	2022-12-20	f	1982	40	NI	HC	-	na	2022-06-01	6.64474	nd	nd	nd	nd	nd	nd	nd	nd	0	3750	2102	26911	4532	5034	1266	8932	2939	246	740	3188	4094
sample_094	2023-01-06	f	2000	23	NI	HC	-	na	no	na	nd	nd	nd	nd	nd	nd	nd	nd	0	145.8	244.5	16.8	3355.7	125.2	1943.7	4434.5	457.2	220.5	1241.2	1532	318.5
sample_095	2023-01-06	f	2001	22	NI	HC	-	na	2022-06-01	7.20395	nd	nd	nd	nd	nd	nd	nd	nd	0	340	737	3253908	3807	206	1074	2459	821	299	1608	1437	1087
sample_096	2023-02-08	f	1998	25	NI	HC	-	na	2022-03-01	11.3158	nd	nd	nd	nd	nd	nd	nd	nd	0	150	715	172225	4422	4224	1503	565	34183	9	3020	4192	921
sample_097	2023-03-06	f	1972	51	NI	HC	-	na	2022-07-01	8.15789	nd	nd	nd	nd	nd	nd	nd	nd	0	0	0	4740.5	2653.5	0	0	706.5	240932	0	193444	4377.5	0
sample_098	2023-03-07	f	1985	38	NI	HC	-	na	2022-10-01	5.16447	nd	nd	nd	nd	nd	nd	nd	nd	0	169	280	1368658	2857	262	977	26551	2755	1191	2373	4920	1282
sample_099	2023-3-9	f	1977	46	NI	HC	-	na	2022-07-01	8.25658	nd	nd	nd	nd	nd	nd	nd	nd	0	50	83	861303	3953	125	4027	915	562	91	372	1193	539
sample_101	2023-03-13	f	1971	52	NI	HC	-	na	no	na	nd	nd	nd	nd	nd	nd	nd	nd	0	1209	1711	962874	5410.5	1481.5	842	5984	9038.5	2281	3948	84683	4049.5
sample_102	2023-03-14	f	1968	55	NI	HC	-	na	no	na	nd	nd	nd	nd	nd	nd	nd	nd	0	438.7	616.3	3592737	2192.7	626	367	1311.7	1056	279	1398	6357.3	2157.7
sample_104	2023-03-17	f	1983	40	NI	HC	-	na	2020-11-01	28.4868	nd	nd	nd	nd	nd	nd	nd	nd	0	675	790	1834399	3858	372	18097	30129	915	40	1157	6673	937
sample_105	2023-03-17	f	1974	49	NI	HC	-	na	2022-07-01	8.51974	nd	nd	nd	nd	nd	nd	nd	nd	0	2398	1623.3	190175	4002	2034	236.3	1991	1515.3	334	1754.3	15985.7	2628.3
sample_106	2023-03-21	f	1991	32	NI	HC	-	na	2022-07-01	8.65132	nd	nd	nd	nd	nd	nd	nd	nd	0	1120	658	21417	2827	770	579	1277	817	1029	1432	5902	1686
sample_107	2023-03-23	f	1970	53	NI	HC	-	na	2022-04-01	11.7105	nd	nd	nd	nd	nd	nd	nd	nd	0	0	0	1795319	0	0	0	0	0	0	0	0	0
sample_108	2023-03-23	f	1988	35	NI	HC	-	na	2022-01-01	14.6711	nd	nd	nd	nd	nd	nd	nd	nd	0	612	763	1036202	2159	785	145	2863	142688	186	181695	3063	771
sample_109	2023-03-23	f	1989	34	NI	HC	-	na	2022-04-01	11.7105	nd	nd	nd	nd	nd	nd	nd	nd	0	184	0	1778138	3984	56	2997	26826	529	578	399	2544	332
sample_110	2023-03-24	f	1987	35	NI	HC	-	na	2022-06-01	9.73684	nd	nd	nd	nd	nd	nd	nd	nd	0	3977	2817	4208990	6231	2151	4710	1862	82425	0	82121	2571	2529
sample_112	2023-05-26	f	1982	40	21.36	HC	-	na	2022-09-01	8.78289	nd	nd	nd	nd	nd	nd	nd	nd	0	749	782	2924657	5971	1118	2391	1446	1699	68	1183	1376	1420
sample_113	2023-06-05	f	1978	45	23.07	HC	-	na	2022-07-01	11.1513	100	nd	nd	nd	nd	nd	100	3	0	840	951	3039449	6825	1783	0	2557	3754	413	1744	6021	3223
sample_114	2023-07-05	f	1974	51	26.3	HC	-	na	2022-02-01	17.0724	80	nd	nd	nd	nd	nd	95	19	0	2719	2520	160147	5156	4880	1598	3253	2227	1163	3412	2208	2658
sample_115	2023-07-05	f	1999	24	22.31	HC	-	na	2022-05-01	14.1447	100	nd	nd	nd	nd	nd	85	14	0	1557	1818	136578	5273	3210	1228	5705	2348	7761	2214	14948	1759

## Sheet: protein-IgG
											BELL	PEM	SF-36	severity of symptoms				COMPASS-31	protein IgG response (Munich)															Peptide CBA IgG responses, all MFI (Berlin)
sample_ID	diagnosis	gender	date of sample collection	year of birth	age	BMI	disease onset date	disease duration (year)	SARS-Cov-2 infection (yes or date/no)	months after (last) COVID	Bell Score	PEM score	Physical functioning	severity of muscle pain (Sy_6)	severity of headache (Sy_7)	fatigue score	cognitive score	com_total	Date of measurement Munich	ADRA1B IgG response (AFU)	ADRA1D IgG response (AFU)	ADRA2C IgG response (AFU)	PLD6 IgG response (AFU)	SLC24A3 IgG response (AFU)	SRRM3 IgG response (AFU)	TSPYL2 IgG response (AFU)	TSPYL5 IgG response (AFU)	EBNA3C (EBNA6) IgG response (AFU)	EBNA3B (EBNA4) IgG response (AFU)	(EBNA1del-cdo) EBNA1 IgG response (AFU)	BFRF3 (EBV VCA p18) IgG response (AFU)	BLRF2 (EBV VCA p23) IgG response (AFU)2	BMRF1cdo (EBV EA-D) IgG response (AFU)	in peptid-CBA cohort y/n	Median PE TSPYL2_185_199	Median PE SRRM3_383_397	Median PE EBNA6_0740	Median PE EBNA6_0066	Median PE SLC24A3_8_22	Median PE EBNA4_0529	Median PE ADA1D_422_436	Median PE EBNA6_0070	Median PE TSPYL5_133_147	Median PE ADA2C_289_303	Median PE PLD6 (altes Peptid)	Median PE ADA1B_369_383
sample_001	PCS	f	2020-09-25	1980	40	32.1799	2020-03-11	0.5	2020-03-11	6.4918	50	21	35	2	6	6.75	6.33333	39.2738	2024-06-25	0	0	0	0.514714	0.28285	0.399111	0.0604514	0.998323	93.8197	2.63788	3.98546	74.5115	20.5606	27.6441	yes	1476	1769	2294670	3064	3247	498	50370	3936	344	859	8216	3695
sample_002	PCS	f	2020-10-16	1970	50	23.81	2020-05-15	0.416667	2020-05-15	5.04918	80	23	50	7	7	5	7	2.47619	2024-06-25	0.0885467	0.471747	0.0706713	0.418625	0.279941	0.208359	0.466942	0.227978	0.648788	2.39201	5.05496	23.8774	3.13628	37.0725	yes	448	384	131	3733	484	1148	832	1058	49	1926	1907	864
sample_003	pcCFS	f	2020-10-23	1979	41	27.78	2020-03-09	0.583333	2020-03-09	7.47541	20	44	20	10	9	10	6.66667	62.2381	2024-06-14	0.537226	0	0	0.666927	0.697095	0.66349	0.680476	0.179891	17.7164	7.38102	14.8559	17.211	2.89729	0.456245	yes	643	484	1913857	2653	639	0	2588	1067	55	1412	1604	1523
sample_004	piCFS	f	2021-03-03	1979	42	20.9	2018	3.16667	NI	na	50	25	70	8	NI	6.25	8	34.4881	2024-06-14	0	2.00054	0	0.0799598	0	0.111381	0	0.241168	24.5021	0.164858	2.38726	5.19736	2.7137	0.846207	yes	748	1185	3229417	10634	980	50	1354	1147	495	1439	12102	1354
sample_005	piCFS	f	2021-03-04	1978	42	26.3	2006	15	NI	na	20	38	0	5	7	10	8.33333	54.3056	2024-06-25	0	0	0	0.187512	0	0.215486	0	0	46.6024	11.3446	15.4313	36.768	6.05753	9.9959	no	na	na	na	na	na	na	na	na	na	na	na	na
sample_006	piCFS	f	2021-04-14	1989	32	22.1	2015	6	NI	na	60	22	nd	4	5	6.75	4.33333	29.6667	2024-06-14	4.07931	1.06485	0.380701	0.156481	0.110188	0.101151	0.421819	0.123069	8.41702	0.124448	40.0074	10.7711	10.4263	2.05214	yes	235	1468	2059241	9857	5941	588	1718	1524	51803	945	400649	3323
sample_007	piCFS	f	2021-04-21	1962	59	19.03	2019-02-01	2.16667	NI	na	40	44	25	7	7	8	7.33333	56.0357	2024-06-18	0	4.90421	0	0	0	0	0.0459635	0	47.3866	4.24608	11.8337	26.4341	2.53024	1.11479	yes	487	455	3059317	2254	694	409	3054	740	414	2630	2156	3465
sample_008	piCFS	f	2021-06-16	1983	38	19.67	2015	6	NI	na	30	32	60	5	6	8.25	4.66667	29.4841	2024-06-28	0	0	1.51509	0.20078	0.192209	0.0640914	0.241819	0.080889	11.8559	0.788855	2.12655	10.9718	0.408047	0.487282	yes	1387	1070	1079213	4900	1378	803	1890	5167	210489	2761	1239	2628
sample_009	piCFS	f	2021-07-14	1982	39	17.96	1997	24	NI	na	40	30	45	5	5	9	6.33333	61.131	2024-06-14	0	0	0	0.206725	0.597333	0.108936	0.900413	0.475902	19.1843	10.8256	13.8759	16.9661	1.67558	0.192096	yes	1227	1397	2624086	15620	1785	1977	11088	10247	210	6020	2039	2098
sample_010	piCFS	f	2021-07-14	1978	42	20.96	2011	10	NI	na	50	18	60	1	3	8.5	6.66667	47.3968	2024-06-14	0.297751	0	6,82537609*	0.423806	0.404028	0.177506	0.0459635	0.0946519	0.292973	2.33163	8.08875	5.6336	3.18644	0.577389	yes	156	590	124262	11091	1096	164	4870	2314	684	3040	1655	1467
sample_011	piCFS	f	2021-08-04	1981	39	25.25	2019-06-01	2.16667	NI	na	30	36	35	9	10	8.75	6.33333	61.119	2024-06-14	0	0	0.146595	0	0.258779	0.0708877	0.532669	0.0994119	10.5502	2.39412	11.8082	25.3297	22.879	17.2271	yes	919	820	300	5323	595	689	23817	1537	1325	1885	4238	1130
sample_012	pcCFS	f	2021-08-04	1978	43	21.87	2020-11-01	0.75	2020-11-01	9.04918	50	34	65	8	2	8	8	29.9444	2024-06-14	0.0433029	2.5695	0	0.491267	0.301883	0.292842	0.110694	0.0885796	21.0771	11.1317	12.9603	10.4822	1.23515	0.760062	yes	2576	3433	4154258	7107	3358	627	1988	3889	167909	2387	1570	4437
sample_013	piCFS	f	2021-09-13	1979	42	17.4	2018	3	NI	na	40	35	35	6	4	8.5	6.66667	39.9246	2024-06-18	1.94303	0	0.299854	0	0	0	0	0	3.3299	0.113158	3.3349	2.62604	0.659943	0.392144	yes	1015	979	744821	3337	823	305	1908	1459	63	1680	5065	1734
sample_014	piCFS	f	2021-09-22	1976	45	19.88	2017	4	NI	na	30	32	30	5	6	8.25	8	42.9286	2024-06-18	0.591043	0.722473	1.41098	0	0	4.10118	0	0	2.7525	0.31742	4.05333	5.48107	8.80012	72.4678	yes	523	611	1249404	1986	528	249	1088	1055	519	940	1060904	901
sample_015	piCFS	f	2021-10-13	1978	43	24.34	2016	5	NI	na	40	35	55	8	10	NI	7.33333	38.6151	2024-06-18	0	6.7095	0	0.387925	0.560156	0.0530315	4.27765	0.196783	14.8806	3.90126	20.6827	32.2758	4.03749	2.85737	yes	0	0	1166996	3909	0	1461	2289	297	4560	746	39468	0
sample_016	piCFS	f	2021-10-27	1983	38	NI	2010	11	NI	na	40	37	30	9	5	8.5	8	66.3651	2024-06-18	nd	12,2590959*	0	0.371703	0	1.67041	6.54885	1.158	8.91867	0.859327	4.36935	7.15692	2.92848	0.736746	yes	2278	1464	2193926	3589	4002	10325	4763	953	689	1827	3062	3011
sample_017	piCFS	f	2021-11-01	1988	33	18.59	2021-03-01	0.666667	NI	na	40	34	50	2	1	7.5	1.66667	21.7262	2024-06-27	0.0919438	0.163553	0.0538548	0.247306	0.150991	0.0432199	0.0844548	0.0826477	15.4313	3.8793	7.82546	1.88215	0.413727	0.730496	yes	11347	9225	3398254	54842	17714	0	95733	28566	10213	61950	21392	19666
sample_018	piCFS	f	2021-11-01	1986	35	23.36	2021-05-01	0.5	NI	na	40	nd	40	6	6	7.75	5.33333	NI	2024-06-18	0.726076	3.28895	1.7847	0.159267	0.0726613	0.120488	0.0507295	0.0592643	0.370064	1.20327	0.6383	14.4096	0.780436	2.71116	yes	2472	6494	33605	12515	12532	618	28083	7017	277	3446	200244	7366
sample_019	piCFS	f	2021-11-12	1976	45	25.64	2018	3	NI	na	40	nd	35	6	6	8	8	45.8373	2024-06-18	1.35168	0	0	0.0886926	0.078135	0.07144	0.167979	0.207102	0.157308	0.0552048	0.871464	0.296424	0.44341	0.00796456	yes	1240	1189	0	4721	1398	403	2801	35880	1869	26498	1823	1663
sample_020	piCFS	f	2022-01-03	1977	44	19.49	2021-04-01	0.75	NI	na	20	nd	50	8	9	9.75	9	31.4524	2024-06-18	0	0	0	0.04666	0.086594	0.0946444	0.872474	0.232409	0.0350176	1.37585	0.0245206	0.957212	1.5262	0.324237	yes	482	596	0	2381	541	0	449	834	2367	1089	2199	751
sample_021	piCFS	f	2022-02-09	1987	34	21.37	2020-04-01	1.83333	NI	na	20	nd	10	8	7	NI	9	43.8492	2024-06-19	0	0	0	0.118886	0.435943	0.10059	0.656366	0.982214	0.337577	0.31077	0.143603	3.23436	1.25101	0.471505	yes	4223	28255	392715	161585	26717	628	58835	534367	1727	493867	8446	10352
sample_022	piCFS	f	2022-02-09	1979	43	19.49	2019	3	NI	na	50	42	50	8	9	9.75	9	31.4524	2024-06-25	0	0.243179	0	0.5659	0.262854	0.445671	0.303648	0.698277	2.21812	3.64542	2.92309	52.198	15.1494	7.98432	no	na	na	na	na	na	na	na	na	na	na	na	na
sample_023	piCFS	f	2022-03-02	1984	37	18.37	2018	4	NI	na	40	40	5	8	4	9.75	9	68.7698	2024-06-19	0.304468	0	0	0.39233	0.24821	0.169588	0.57484	0.906011	1.02507	0.0723461	3.14736	1.21496	0.557274	0.182384	yes	4134	3069	1024145	5562	2332	1097	2071	2715	87	2687	2225	6752
sample_024	piCFS	f	2022-05-18	1982	39	21.88	2016	6	NI	na	30	nd	35	6	8	8.25	7.33333	69.5913	2024-06-28	0.874253	0.475652	0.198374	0	0	0	0	0	9.979	5.57908	2.21416	3.48802	0.11852	0.0485452	yes	131	228	2169345	1733	300	104	1165	657	24011	1230	2874	1020
sample_025	pcCFS	f	2022-06-10	1970	51	26.3	2021-11-26	0.5	2021-11-26	6.42623	50	32	55	5	8	8.25	6	32.6548	2024-06-19	0	0	0	0	0	0	0	0	0.157692	0.125414	0.456763	1.26892	0.367552	0	yes	764	479	9474	4498	212	412	7007	220	301774	10631	1472	1091
sample_026	PCS	f	2022-06-14	1981	40	23.14	2020-03-14	2.25	2020-03-14	26.9508	40	32	65	7	9	9	8.33333	40.3175	2024-06-19	1.86144	0.713853	0.0436422	0	0	0.00060656	0.0377286	0	3.91799	0.395127	3.54142	1.43833	0.632525	0.346747	yes	1334	1235	46338	5176	1377	290	2782	2140	2170	1515	1362	1395
sample_027	pcCFS	f	2022-06-16	1988	34	24.03	2020-10-29	1.58333	2020-10-29	19.5082	20	46	15	3	3	10	9.33333	60.9881	2024-06-19	3.04142	0	1.07994	0.111143	0.886936	0.266495	0.550447	0.70495	0	0.117437	6.44543	17.541	0.996454	0.429354	yes	0	0	0	1911	0	1137	3494	54082	559	545	3550	0
sample_028	pcCFS	f	2022-06-20	1972	49	24.17	2020-12-09	1.5	2020-12-09	18.2951	20	46	10	10	10	10	9.33333	64.123	2024-06-19	5.20689	4.6301	3,27974891*	0	0	0	0	0	4.02704	1.94229	2.70764	8.08539	4.26818	1.42066	yes	835	753	1059684	1969	262	262	14151	1093	18	1056	10156	918
sample_029	PCS	f	2022-06-24	1991	31	21.48	2022-01-12	0.416667	2022-01-12	5.34426	50	41	25	10	1	9.75	8.66667	47.9405	2024-06-19	3.87618	14,3786843*	0.345689	0	0.0912341	0	0.152041	0	0.120338	0.215	2.36057	8.32243	0.299929	0.41518	yes	1697	1234	24181	2891	1045	321	18361	1626	820	1490	2094	1322
sample_030	PCS	f	2022-06-24	1984	38	20.7	2021-11-10	0.583333	2021-11-10	7.40984	50	28	75	5	3	7.25	7	41.1429	2024-06-19	0	0.106504	0	0	0	0.113523	0	0	1.67807	0.770023	5.00993	2.00888	0.65748	0	yes	1421	1253	416612	2583	4248	6342	2618	2087	1123	1478	1099	2487
sample_031	PCS	f	2022-06-28	1967	54	22.28	2021-11-05	0.583333	2021-11-05	7.70492	50	28	60	5	1	8.25	6	40.9325	2024-06-20	0.372264	0.345554	0.390389	0.154213	0.293836	0	1.04532	0.588228	7.30697	2.87451	1.60084	0.852867	1.36363	0.147704	yes	1768	2078	1857793	3942	2259	645	42331	2437	2949	3547	713626	2855
sample_032	piCFS	f	2022-06-29	1995	27	20.42	2021-10-01	0.666667	NI	na	30	33	35	4	4	9.75	7.66667	44.8056	2024-06-20	0	1.75404	0	1,41099437*	nd	0.141758	0.414019	0.218977	12.5684	0.14501	3.7602	1.22849	0.261822	0	yes	3966	1699	1243871	4667	1379	1850	4039	1304	2687	2416	7320	3617
sample_033	pcCFS	f	2022-07-04	1967	55	27.58	2021-11-14	0.583333	2021-11-14	7.60656	30	46	20	5	5	8.5	7	48.1548	2024-06-20	0	0	0	0.218549	0.322881	0.105198	0.102675	0.182026	10.8689	2.0142	3.54859	6.26069	1.58392	0.512114	yes	987	1079	4698952	3901	1141	400	22711	1697	0	1234	5341	2224
sample_034	PCS	f	2022-07-05	1989	32	21.3	2021-12-29	0.5	2021-12-29	6.16393	40	nd	40	7	8	7.25	5.66667	56.3294	2024-06-20	0.689374	0.56691	0.253005	0.208299	0.479768	0.104497	0.212936	0.0766116	2.88849	0.220754	2.01591	2.65851	1.05512	0.677781	yes	386	872	0	3932	482	1202	23246	1193	208	995	5635	1210
sample_035	PCS	f	2022-07-08	1994	27	20.76	2022-01-18	0.416667	2022-01-18	5.60656	60	32	90	5	6	7.5	7.33333	48.5516	2024-06-20	0.2582	0	0	0.0822347	1.65542	0.0788177	1.69154	0.626436	7.80697	0.293481	15.5657	14.8582	1.07368	0	yes	4718	3811	1968674	7602	4436	1854	2598	5631	524	4718	5032	4687
sample_036	pcCFS	f	2022-07-18	1996	26	24.22	2021-12-08	0.583333	2021-12-08	7.27869	30	32	45	4	7	7.75	8.33333	32.2659	2024-06-20	0.760624	0.595354	0.875123	0.316411	0.602537	0.106075	0.355213	0.379973	33.869	3.64441	5.49936	8.50457	0.946891	0	yes	0	0	2942965	3664	0	1733	1981	44242	25350	2167	1082	61
sample_037	PCS	f	2022-07-18	1984	38	33.98	2021-01-11	1.5	2021-01-11	18.1311	30	34	60	1	8	9.5	9	13.1667	2024-06-20	0.886063	1.03575	2,01327324*	0.309746	0.250856	0.0440272	0.941711	0.290262	10.4404	3.23098	2.03765	2.27082	1.51065	0.693147	yes	139	413	1019759	2352	151	957	8643	573	1579	1688	21321	668
sample_038	pcCFS	f	2022-07-21	1983	38	30.42	2022-03-07	0.333333	2022-03-07	4.45902	30	36	45	6	8	NI	2	32.4048	2024-06-20	0.0786908	0	1.51263	0.0754915	0.530723	18.4733	0.633818	0.265663	33.6265	8.46704	15.4703	4.13491	4.62392	0.435168	yes	3067	2019	2174390	5522	1474	181	1445	3056	624	2525	2422	1806
sample_039	pcCFS	f	2022-08-01	1978	44	40.77	2021-11-09	0.666667	2021-11-09	8.68852	30	41	10	8	6	8.5	7	12.0635	2024-06-20	0	0	0	0	1.25291	0.243622	6.40072	2.34137	14.97	0.201149	18.312	3.00967	2.86277	0	yes	31	31	2668798	3623	31	2566	2721	278	71659	1203	926	771
sample_040	pcCFS	f	2022-08-05	1988	34	22.21	2021-07-28	1	2021-07-28	12.2295	30	25	50	8	2	7.25	3.33333	29.0873	2024-06-21	0.928444	1.09965	0.278364	0	0.139931	0.0314274	0.350595	0.118116	20.1923	4.03766	1.67098	10.0846	1.25227	0.682736	yes	156	0	2273692	3698	175	818	2474	667	115	4585	1900	671
sample_041	PCS	f	2022-08-12	1983	39	25.16	2022-01-19	0.5	2022-01-19	6.72131	60	nd	70	3	8	5.75	4.33333	31.5952	2024-06-21	1.92875	1.27347	0.687663	0	0.160547	0	0.159156	0	31.7588	5.14227	8.23079	6.60888	2.43526	0.625947	yes	1313	976	2564566	2115	1143	72	1825	1166	126	1054	1143	1861
sample_042	piCFS	f	2022-08-17	1974	48	17.01	2021-11-01	0.75	NI		20	46	NI	10	8	9.25	8	40.369	2024-06-21	3.33066	5.0983	1.15325	0.0464324	0.407244	0.221566	0.291405	0.0984328	7.50307	1.88016	10.5597	7.21285	3.11117	0.901113	yes	681	993	1159207	4369	791	2319	1740	1170	967	1362	1433	1750
sample_043	PCS	f	2022-08-19	1991	31	25.28	2022-02-15	0.5	2022-02-15	6.06557	40	32	35	5	6	7.25	4.66667	48	2024-06-25	0.899226	1.13396	0.537271	0	0	0.057237	0	0	10.0835	0.884785	6.63194	52.229	18.5467	16.7715	yes	3406	3600	808699	82498	4171	2018	2804	3943	192520	82432	10357	3064
sample_044	pcCFS	f	2022-08-22	1975	47	20.76	2020-11-13	1.75	2020-11-13	21	50	39	NI	5	8	8.75	8	33.9087	2024-06-21	1.21035	0.479211	0	0	0.248587	0.102424	0.13364	0	0.129938	0.473573	2.21514	26.334	7.79319	16.8692	yes	0	0	10938	2195	0	3251	1143	0	802	1854	648	0
sample_045	PCS	f	2022-08-22	1973	49	22.13	2021-09-26	0.833333	2021-09-26	10.8197	30	35	10	8	5	NI	8	NI	2024-06-21	0	0.404976	2,72576358*	0	2,89562244*	0.0990962	0.983656	0.130944	9.19842	0.84706	0.202699	19.5068	4.23734	0.990645	yes	1240	1120	437234	3499	816	748	1268	1539	703	4579	2838	3219
sample_046	pcCFS	f	2022-08-23	1986	36	22.05	2021-11-10	0.75	2021-11-10	9.37705	40	36	35	8	6	8.75	6	46.9206	2024-06-21	0.504209	0.480674	0.257154	0	0.782271	0.178958	0.422467	0.289114	28.7899	5.07752	4.53844	18.62	4.81599	0	yes	988	1557	3039591	9322	6245	560	12759	5279	3033	1793	4898	1782
sample_047	piCFS	f	2022-08-24	1970	52	19.72	2021-04-01	1.33333	no		30	42	NI	9	9	8.5	6.33333	68.0794	2024-06-21	3.08432	1.38891	1.4377	0	0.791986	0.0523138	1.16276	0.165254	0	0	3.41384	26.9722	15.4744	0	yes	195	204	377	2346	341	0	3812	519	140	657	717	469
sample_048	pcCFS	f	2022-08-30	1990	32	19.49	2022-01-10	0.583333	2022-01-10	7.60656	30	44	60	6	4	8	7	40.5952	2024-06-21	1.61164	1.83772	2.08733	0.279037	0	0.118954	0.378933	0	11.7646	5.5427	13.7016	47.1955	2.89254	0	yes	717	727	944876	3075	670	359	1115	874	72	1013	869	1705
sample_049	piCFS	f	2022-09-07	1999	22	17.86	2020	2	NI	na	30	33	NI	5	5	7.75	2.66667	41.2421	2024-06-26	1.62396	2.40612	1.28614	0	0	0	0.416769	0	15.4647	0.838024	16.9677	29.54	6.2571	0	yes	266	266	12494	3460	396	32	5679	758	0	1625	1380	464
sample_050	pcCFS	f	2022-10-04	1983	39	18.78	2022-04-12	0.416667	2022-04-12	5	30	42	35	5	1	9	9	65.6786	2024-06-27	0	0	0	0.276686	0.252903	0.136712	0	0.016062	0.0583395	0.0212431	0.22078	3.18824	0.273489	0	yes	557	373	8574	2692	611	132	1273	704	96842	879	883	862
sample_051	piCFS	f	2022-10-05	2002	20	22.86	2021-05-01	1.41667	no		50	30	NI	NI	6	6.25	3.33333	33.5238	2024-06-27	0.30648	0	0	0.0746798	0.216633	0.04817	0.12704	0.0771722	5.94928	0.908109	3.06957	10.5699	1.98857	0	yes	791	879	1719326	3829	805	136	1222	1373	90	2188	1301	871
sample_052	PCS	f	2022-10-11	1979	42	21.72	2022-03-21	0.5	2022-03-21	6.68852	40	nd	90	5	NI	6.25	NI	36.25	2024-06-27	0	0	0	0.294486	0.24342	0.0797386	0.0893515	0.13103	3.62568	0.339926	1.67884	2.3688	2.88396	27.1971	yes	475	684	1244756	3752	1328	579	1703	1509	99	825	1632	1152
sample_053	PCS	f	2022-10-18	1975	47	30.82	2022-03-10	0.583333	2022-03-10	7.27869	40	31	20	10	8	6.75	6.66667	41.8056	2024-06-27	0.415133	0.295802	0.15596	0.0801743	0.132593	0.0292123	0.119662	0.0901158	4.15008	0.190802	2.11582	9.25635	2.27066	0.0243117	yes	2713	2705	82817	9822	2929	72	1182	9009	6750	5677	2364	6007
sample_054	piCFS	f	2022-10-19	1992	30	19.15	2020-03-01	2.58333	NI	na	20	37	NI	7	2	9	6	50.4167	2024-06-26	0.654181	0.69617	0.133924	0	0.00720182	0	0.00119224	0	3.85934	0.085668	2.15862	18.3146	4.17856	1.18079	no	na	na	na	na	na	na	na	na	na	na	na	na
sample_055	PCS	f	2022-10-31	1973	49	30.11	2022-03-20	0.583333	2022-03-20	7.37705	30	nd	40	8	5	8	7	18.9881	2024-06-27	0.347507	0.327606	0.038058	0	0.0955857	0.00471378	0.0772736	0.0334471	3.5161	1.9552	1.53136	2.55417	1.69214	0.590448	yes	327	418	629899	2118	331	6146	3283	1064	167253	4535	1642	1752
sample_056	pcCFS	f	2022-11-04	1987	35	39.39	2022-03-16	0.583333	2022-03-16	7.63934	20	41	20	9	9	9	7	33.4048	2024-06-27	0.509478	0.686305	0.0418949	0.0899202	0.137527	0.0605277	0.210851	0.300354	0.0583395	7.3052	4.36292	4.75926	1.14637	0.664951	yes	3438	2444	1909335	2236	10043	300	1505	1093	90	3192	1315	1679
sample_057	pcCFS	f	2022-11-09	1964	58	31.6	2022-03-01	0.666667	2022-03-01	8.32237	30	44	25	8	8	9.75	9	37.8413	2024-06-27	0.472916	0.178247	0.325202	0.0187557	0.0591414	0.0095827	0.0821904	0.0112876	19.9482	1.08287	14.3978	115.387	33.8176	3.67622	yes	272	338	1105442	2755	329	302	2818	1155	1427	776	122182	766
sample_058	PCS	f	2022-11-11	1970	52	31.46	2020-10-30	2	2020-10-30	24.3279	70	26	40	7	1	5.5	5	2.00397	2024-06-27	0.694254	0.699951	0	0	0	0	0.0355847	0	19.9482	1.08287	14.3978	115.387	33.8176	3.67622	yes	1272	1309	81	2981	597	157	734	1463	429	1435	1566	2027
sample_059	pcCFS	f	2022-11-17	1983	39	20.42	2022-01-24	0.75	2022-01-24	9.7377	50	34	45	8	8	7.75	7.33333	14.4881	2024-06-26	0.0974714	0	0	0.0536406	0.464663	0.852241	0.328774	0.033251	89.3612	19.8985	31.5945	0	0	0	yes	602	622	1148331	3385	432	895	5087	768	3612	1273	1466	884
sample_060	piCFS	f	2022-11-30	1977	45	20.32	2018	4	NI	na	20	41	10	8	7	8.25	7	56.6905	2024-06-26	0	0	0	0.307891	0.338548	0.412676	0.131354	0.113007	144.383	16.5436	13.0595	149.593	64.636	6.33122	yes	564	920	3344385	3292	711	519	1300	827	36	1313	1529	985
sample_061	pcCFS	f	2022-12-05	1989	33	26.73	2022-01-27	0.833333	2022-01-27	10.2295	30	nd	30	8	10	9	8	57.7619	2024-06-26	0.218691	0	0.0768201	0.125738	0.276041	0.0608567	0.10914	0.0874138	52.3809	1.09429	5.63385	48.0746	17.3036	3.28938	yes	1683	1317	720517	2812	945	10402	284881	1140	63549	1392	1464	1573
sample_062	pcCFS	f	2022-12-08	1976	46	20.94	2021-11-15	1.06011	2021-11-15	12.7213	40	nd	55	3	3	6	4.33333	35.5873	2024-06-21	1.03759	2.02463	0.734254	0.011407	0.798636	0.0470987	0.49401	0.193255	30.2916	3.21186	3.94714	0.4778	0.3654	0.465119	no	na	na	na	na	na	na	na	na	na	na	na	na
sample_063	pcCFS	f	2022-12-09	1969	53	21.41	2020-12-26	1.91667	2020-12-26	23.377	50	31	50	8	8	7.5	6.33333	38.8611	2024-06-26	0.65729	0	0	0.259949	0.402266	0.128781	0.140308	0.0566515	12.7919	0.0900969	2.26557	8.39418	8.32434	14.5941	yes	500	367	18559	3496	1015	669	2493	775	17589	188170	1771	1411
sample_064	pcCFS	f	2022-12-09	1979	43	23.42	2020-12-29	1.91667	2020-12-29	23.2787	40	34	65	6	6	8	7	33.4643	2024-06-26	1.1122	0	0.348519	0	0.0997716	0.22647	0.069514	0	25.0896	10.7024	50.2507	411.06	21.9825	0	yes	882	1243	0	5727	2527	850	3666	3993	5659	970	1365	2583
sample_065	pcCFS	f	2022-12-16	1971	51	21.8	2020-12-27	1.91667	2020-12-27	23.5738	30	41	10	4	7	10	8.66667	54.0873	2024-06-26	1.19531	0.856195	0	0.377564	0.836673	0.0401586	0.363618	0.0935213	43.0068	5.42523	9.03686	105.626	20.1148	8.58827	yes	9957	8301	54077	5037	7100	195	2948	2889	364	1689	2270	9196
sample_066	piCFS	f	2022-12-21	1990	32	28.69	2007-10-01	15.1667	no		20	39	25	4	3	8	5.33333	46.3929	2024-06-26	1.12481	1.7965	0.398204	0.0331126	0.0389757	0.0709195	0.61072	0	11.0302	1.66849	5.30704	3.10674	3.2102	0	yes	833	536	1038590	1509	427	10459	368	119644	2536	316	1705	592
sample_067	piCFS	f	2023-01-04	1977	45	31.23	2007	16	NI	na	30	37	25	9	6	9.75	9	56.254	2024-06-25	0	0	0	0.0221107	0.0540606	0.143882	0.3026	0.00301402	10.7319	1.11261	14.0429	18.1728	4.63114	0.0857091	no	na	na	na	na	na	na	na	na	na	na	na	na
sample_068	piCFS	f	2023-01-11	1974	49	25.1	2022-02-01	0.916667	NI	na	20	34	10	6	6	9	4.66667	26.1111	2024-06-25	0.422312	0.3513	0.0724123	0	0	0	0.828302	0	2.17687	0.546965	5.26829	4.10112	2.63933	1.05175	yes	127	88	624268	3234	301	814768	2193	573	1478	1783	7261	558
sample_069	piCFS	f	2023-01-18	1987	35	21.3	2020-08-01	2.41667	NI	na	60	32	40	8	7	7.5	2.33333	21.5119	2024-06-25	0	0	0	0	0	0	0.186762	2,67944022*	0.43299	0.0633399	0.242449	28.358	4.45409	0	yes	449	222	4420	3475	79	851	12752	1028	46	7538	11193	1419
sample_070	piCFS	f	2023-02-02	1997	25	20.96	2015	8	2021-10-01	16.0855	30	41	40	7	5	9.25	8.33333	59.7183	2024-06-28	0.883068	0.166222	0	0	0	0	0.0439688	0	0.312833	0.0740964	1.7325	1.33313	0.0975276	0.429668	yes	1669	927	183360	4822	781	1826	2457	803	230	1180	1820	2353
sample_091	HC	f	2021-06-21	1987	34	20.17	na	na	no	na	na	na	na	na	na	na	na	na	2024-06-07	0.580972	0.681801	2,35915487*	0.0215414	2.104	0.104846	0	0	1.18464	0.107637	7.75458	7.31218	0.0196916	0	yes	210	214	262066	2392	250	800	1754	374	0	425	3825	844
sample_092	HC	f	2022-11-25	1992	30	NI	na	na	2022-01-01	10.7541	na	na	na	na	na	na	na	na	2024-06-13	0	5.28003	0	0.666863	0	0.405327	0.294321	0.0983302	0.464628	0.0737436	9.75764	21.663	0.501392	0.745898	no	na	na	na	na	na	na	na	na	na	na	na	na
sample_093	HC	f	2022-12-20	1982	40	NI	na	na	2022-06-01	6.62295	na	na	na	na	na	na	na	na	2024-06-07	3.87204	0	0	0.228742	1.08079	2.8828	14.6587	1.82815	0	0	6.22607	3.55676	2.76958	0	yes	3750	2102	26911	4532	5034	1266	8932	2939	246	740	3188	4094
sample_094	HC	f	2023-01-06	2000	23	NI	na	na	no	na	na	na	na	na	na	na	na	na	2024-06-07	0	0	0	0	0.329528	0.318391	0.279127	0	0.111463	0.0922999	2.98586	1.82765	0.51725	0.300833	yes	146	245	17	3356	125	1944	4435	457	221	1241	1532	319
sample_095	HC	f	2023-01-06	2001	22	NI	na	na	2022-06-01	7.18033	na	na	na	na	na	na	na	na	2024-06-13	0	3.72158	0	0	0.221603	0	0.166976	0.0994719	13.3091	0.683397	0.392362	4.37931	1.45033	0	yes	340	737	3253908	3807	206	1074	2459	821	299	1608	1437	1087
sample_096	HC	f	2023-02-08	1998	25	NI	na	na	2022-03-01	11.2787	na	na	na	na	na	na	na	na	2024-06-13	3.2626	2.39008	0.702481	0	0.0411224	0	0	0	1.09345	0.162464	7.73951	10.7994	0.233059	0.424338	yes	150	715	172225	4422	4224	1503	565	34183	9	3020	4192	921
sample_097	HC	f	2023-03-06	1972	51	NI	na	na	2022-07-01	8.13115	na	na	na	na	na	na	na	na	2024-06-13	0	0.303926	0	0	0.10267	0	1.94592	0	1.12502	1.90225	18.964	20.5055	2.0816	2.21814	yes	0	0	4741	2654	0	0	707	240932	0	193445	4378	0
sample_098	HC	f	2023-03-07	1985	38	NI	na	na	2022-10-01	5.14754	na	na	na	na	na	na	na	na	2024-06-13	0	5.22898	0.412656	0	0	0	0.0409203	0	9.0575	0.448834	26.0436	5.99982	1.5236	0.776784	yes	169	280	1368658	2857	262	977	26551	2755	1191	2373	4920	1282
sample_099	HC	f	2023-03-09	1977	46	NI	na	na	2022-07-01	8.22951	na	na	na	na	na	na	na	na	2024-06-11	0	0	0	0.163028	0.231375	0.0295597	0	0	5.03063	6.60376	10.1054	5.33531	0.474305	0.286419	yes	50	83	861303	3953	125	4027	915	562	91	372	1193	539
sample_100	HC	f	2023-03-13	1988	35	NI	na	na	2022-01-01	14.2951	na	na	na	na	na	na	na	na	2024-06-12	0.859853	0	0	0.0501579	0.457698	0.0644821	0.126519	0.121705	1.35959	0.581318	21.5608	11.4362	1.59568	17.7021	no	na	na	na	na	na	na	na	na	na	na	na	na
sample_101	HC	f	2023-03-13	1971	52	NI	na	na	no	na	na	na	na	na	na	na	na	na	2024-06-11	0.754284	0	0	0.144959	0.136771	0.0151892	0.161029	0	1.60551	2.1209	3.89919	3.83667	4.25091	3.25867	yes	1209	1711	962874	5411	1482	842	5984	9039	2281	3948	84683	4050
sample_102	HC	f	2023-03-14	1968	55	NI	na	na	no	na	na	na	na	na	na	na	na	na	2024-06-11	0	0	0	0.3382	0.284017	0.0242352	0	0	25.7265	4.22171	3.30221	5.61206	0.425749	3.28973	yes	439	616	3592737	2193	626	367	1312	1056	279	1398	6357	2158
sample_103	HC	f	2023-03-16	1980	43	NI	na	na	no	na	na	na	na	na	na	na	na	na	2024-06-12	0	0	0	0.0577102	0.0919112	0.297138	0.0364181	0.0612649	20.6872	4.67568	20.1069	9.17193	2.49723	2.69361	no	na	na	na	na	na	na	na	na	na	na	na	na
sample_104	HC	f	2023-03-17	1983	40	NI	na	na	2020-11-01	28.3934	na	na	na	na	na	na	na	na	2024-06-11	0	0	0	0.0691214	0.196084	0.0287332	0.108213	0.0745882	10.3257	5.61798	19.7373	3.38695	0.113074	0.0494473	yes	675	790	1834399	3858	372	18097	30129	915	40	1157	6673	937
sample_105	HC	f	2023-03-17	1974	49	NI	na	na	2022-07-01	8.4918	na	na	na	na	na	na	na	na	2024-06-11	0	0.0891132	0	0.342839	0.356127	0.0753095	0.348416	0.216976	0.344752	0.29545	0.307483	0.861529	0.220593	0	yes	2398	1623	190175	4002	2034	236	1991	1515	334	1754	15986	2628
sample_106	HC	f	2023-03-21	1991	32	NI	na	na	2022-07-01	8.62295	na	na	na	na	na	na	na	na	2024-06-11	0	0	0	0.268212	0.257302	0.0984308	0	0.18258	4.65435	0.158545	4.46328	6.87194	0.123444	0.873172	yes	1120	658	21417	2827	770	579	1277	817	1029	1432	5902	1686
sample_107	HC	f	2023-03-23	1970	53	NI	na	na	2022-04-01	11.6721	na	na	na	na	na	na	na	na	2024-06-11	0	0	0	0.260753	0.35315	0.0973397	0	0.108081	11.3947	0.328805	6.65181	6.34455	1.03513	27.6035	yes	0	0	1795319	0	0	0	0	0	0	0	0	0
sample_108	HC	f	2023-03-23	1988	35	NI	na	na	2022-01-01	14.623	na	na	na	na	na	na	na	na	2024-06-11	0	1.93407	0	0.330365	0.241205	0.31128	0.0688254	0.162223	3.63475	1.77712	13.0455	1.0125	0.614384	1.00691	yes	612	763	1036202	2159	785	145	2863	142688	186	181695	3063	771
sample_109	HC	f	2023-03-23	1989	34	NI	na	na	2022-04-01	11.6721	na	na	na	na	na	na	na	na	2024-06-11	0	0	0	0.147197	0.125284	0.0612958	0.102995	0.0916613	2.87036	1.3554	0.878792	11.3657	1.36883	0.12602	yes	184	0	1778138	3984	56	2997	26826	529	578	399	2544	332
sample_110	HC	f	2023-03-24	1987	35	NI	na	na	2022-06-01	9.70492	na	na	na	na	na	na	na	na	2024-06-12	0	0	0	0.631325	0.943375	0.166367	0.115715	0.299082	40.835	2.5336	28.6535	15.2025	5.61454	0.337564	yes	3977	2817	4208990	6231	2151	4710	1862	82425	0	82121	2571	2529
sample_111	HC	f	2023-05-23	1998	24	23.88	na	na	2022-06-01	11.6721	100	10	100	na	na	na	na	na	2024-06-28	1.31118	0.571563	0.421538	0	0	0.0351535	0	0	1.46057	0.129886	3.03598	1.65932	0.464129	1.315	no	na	na	na	na	na	na	na	na	na	na	na	na
sample_112	HC	f	2023-05-26	1982	40	21.36	na	na	2022-09-01	8.7541	na	na	na	na	na	na	na	na	2024-06-12	0.53979	0	0	0.306496	0.782593	0.0476561	0.0996991	0.177158	31.4579	9.32112	15.8662	7.12981	1.496	0.0101146	yes	749	782	2924657	5971	1118	2391	1446	1699	68	1183	1376	1420
sample_113	HC	f	2023-06-05	1978	45	23.07	na	na	2022-07-01	11.1148	100	3	100	na	na	na	na	na	2024-06-12	0.769853	0	0	0.307688	1.38013	0.139491	0.515464	0.0435346	33.1666	1.9626	2.83737	1.79291	8.10951	0	yes	840	951	3039449	6825	1783	0	2557	3754	413	1744	6021	3223
sample_114	HC	f	2023-07-05	1974	51	26.3	na	na	2022-02-01	17.0164	80	19	95	na	na	na	na	na	2024-06-13	0	1.61862	0.465488	0.669381	0.324197	0	0.145578	0.0139145	1.12049	6.86202	0.714587	34.3172	6.08373	1.11514	yes	2719	2520	160147	5156	4880	1598	3253	2227	1163	3412	2208	2658
sample_115	HC	f	2023-07-05	1999	24	22.31	na	na	2022-05-01	14.0984	100	14	85	na	na	na	na	na	2024-06-12	0.314179	0	0	0.489607	0.00934035	0.0447413	0.00526816	0.0604289	1.82831	1.42803	29.3834	6.1041	0.884507	0	yes	1557	1818	136578	5273	3210	1228	5705	2348	7761	2214	14948	1759

## Sheet: Legende
	NI	no information
	na	not assessed/not applicable
	diagnosis	HC=healthy control; PCS=Post-COVID syndrom; pcCFS= post-COVID CFS; piCFS=post-infectiouse CFS
	gender	f=female; m=male
	Bell Score	Assessment of disease severity ranging from zero (total loss of self-dependence) to 100 (without restrictions)
	PEM score	Assessment of frequency, severity and duration of post-exertional malaise (PEM) symptoms, such as muscle weakness, pain or mental tiredness, ranging from 0 (no PEM) to 46 (frequent, severe and long PEM)
	Physical functioning	SF-36 domain scored from 0 (strong restrictions) to 100 (without restrictions)
	severity of muscle pain (Sy_6)	Symptom severity/Quantification of symptoms of the Canadian Consensus Criteria (one = no symptoms to ten = extreme symptoms)
	severity of headache (Sy_7)
	joint pain (Sy_8)
	fatigue score
	cognitive score
	com_total	COMPASS-31 questionnaire: Assessment of autonomic dysfunction including vasomotor, orthostatic, ocular, bladder and gastrointestinal symptoms (the greater the score the stronger the impairment; SCORE 0-100)
	peptide IgG response	IgG reactivity to peptides was assessed using a cytometric bead array (CBA)
	protein IgG response	IgG reactivity to proteins was assessed using a multiplex dot-blot assay
